# Supplementary material for: Cytotoxic Activity of Curcumin- and Resveratrol-Loaded Core–Shell Systems in Resistant and Sensitive Human Ovarian Cancer Cells
Source: Int J Mol Sci. 2024 Dec 24;26(1):41. doi: 10.3390/ijms26010041 (PMC11720041; doi:10.3390/ijms26010041)
Supplement: Supplementary file 1 [file ijms-26-00041-s001.zip]

Archive with 3 entries (3 files):
- Figure_S1_new.tif
- Figure_S2_new.tif
- ijms-3286033-supplementary.pdf
